# Supplementary material for: Application of next-generation sequencing for the high-resolution typing of MHC-B in Korean native chicken
Source: Front Genet. 2022 Oct 28;13:886376. doi: 10.3389/fgene.2022.886376 (PMC9649677; doi:10.3389/fgene.2022.886376)
Supplement: Supplementary file 1 [file Table2.xlsx]

## Sheet: Sheet1
Supplementary Table 2. The variants obtained for different KNC lines
		(For genes in which many transcripts are present, the canonical transcript has been highlighted with red letters.)
Black Line
GeneName	GeneId	TranscriptId	BioType	variants_impact_HIGH	variants_impact_LOW	variants_impact_MODERATE	variants_impact_MODIFIER	variants_effect_3_prime_UTR_variant	variants_effect_5_prime_UTR_premature_start_codon_gain_variant	variants_effect_5_prime_UTR_variant	variants_effect_conservative_inframe_deletion	variants_effect_conservative_inframe_insertion	variants_effect_disruptive_inframe_insertion	variants_effect_downstream_gene_variant	variants_effect_frameshift_variant	variants_effect_intron_variant	variants_effect_missense_variant	variants_effect_non_coding_transcript_exon_variant	variants_effect_splice_acceptor_variant	variants_effect_splice_donor_variant	variants_effect_splice_region_variant	variants_effect_stop_gained	variants_effect_stop_lost	variants_effect_synonymous_variant	variants_effect_upstream_gene_variant
BF1	ENSGALG00000033932	ENSGALT00000066783	protein_coding	4	6	9	135	5	1	8	0	0	0	62	4	18	9	0	0	0	2	0	0	3	44
BF1	ENSGALG00000033932	ENSGALT00000073734	protein_coding	4	6	9	133	0	1	8	0	0	0	65	4	18	9	0	0	0	2	0	0	3	44
BF1	ENSGALG00000033932	ENSGALT00000089467	protein_coding	5	5	9	439	5	0	0	0	0	0	62	5	323	9	0	0	1	3	0	0	3	52
BF2	ENSGALG00000041380	ENSGALT00000079478	protein_coding	0	9	21	168	12	0	2	0	0	0	77	0	28	21	0	0	0	0	0	0	9	49
BG1	ENSGALG00000026396	ENSGALT00000045385	protein_coding	1	9	6	102	0	0	0	0	0	0	1	0	51	6	0	1	0	4	0	0	6	54
BG1	ENSGALG00000026396	ENSGALT00000077785	protein_coding	0	10	4	104	0	0	0	0	0	0	2	0	52	4	0	0	0	5	0	0	6	54
BG1	ENSGALG00000026396	ENSGALT00000090279	protein_coding	2	11	7	101	1	0	2	0	0	0	0	0	48	7	0	2	0	5	0	0	8	55
BLB1	ENSGALG00000000141	ENSGALT00000068635	protein_coding	6	4	15	110	2	0	0	0	1	0	48	6	8	14	0	0	0	0	0	0	4	52
BLB1	ENSGALG00000000141	ENSGALT00000070997	protein_coding	4	4	13	114	4	0	0	0	1	0	50	4	8	12	0	0	0	0	0	0	4	52
BLB2	ENSGALG00000030940	ENSGALT00000067879	protein_coding	3	2	17	123	0	0	0	0	0	1	56	2	2	16	0	0	0	1	1	0	1	66
BLEC1	ENSGALG00000028659	ENSGALT00000000183	protein_coding	0	5	2	166	4	2	5	0	0	0	73	0	17	2	0	0	0	1	0	0	2	68
BLEC2	ENSGALG00000000136	ENSGALT00000000188	protein_coding	0	2	22	125	1	0	0	0	0	0	55	0	18	22	0	0	0	3	0	0	0	53
BRD2	ENSGALG00000000156	ENSGALT00000000212	protein_coding	0	17	1	169	17	0	0	0	0	0	73	0	36	1	0	0	0	2	0	0	16	44
DMA	ENSGALG00000000158	ENSGALT00000000214	protein_coding	0	4	0	111	1	1	1	0	0	0	44	0	14	0	0	0	0	0	0	0	3	51
DMB1	ENSGALG00000000162	ENSGALT00000041213	protein_coding	0	10	4	100	0	0	1	0	0	0	39	0	12	4	0	0	0	1	0	0	10	48
DMB2	ENSGALG00000038393	ENSGALT00000076652	protein_coding	0	2	1	133	0	0	0	0	0	0	72	0	15	1	0	0	0	0	0	0	2	46
DMB2	ENSGALG00000038393	ENSGALT00000089265	protein_coding	0	2	7	125	0	0	0	1	0	0	72	0	2	6	0	0	0	0	0	0	2	51
TAP1	ENSGALG00000035075	ENSGALT00000047881	protein_coding	0	4	0	187	0	0	0	0	0	0	62	0	37	0	21	0	0	4	0	0	0	71
TAPBP	ENSGALG00000008022	ENSGALT00000000203	protein_coding	0	9	6	169	0	0	1	0	0	0	68	0	24	6	0	0	0	2	0	0	7	78
TAPBP	ENSGALG00000008022	ENSGALT00000044889	protein_coding	0	3	3	178	0	0	1	0	0	0	68	0	32	3	0	0	0	1	0	0	2	78
Gray Line
GeneName	GeneId	TranscriptId	BioType	variants_impact_HIGH	variants_impact_LOW	variants_impact_MODERATE	variants_impact_MODIFIER	variants_effect_3_prime_UTR_variant	variants_effect_5_prime_UTR_premature_start_codon_gain_variant	variants_effect_5_prime_UTR_variant	variants_effect_conservative_inframe_deletion	variants_effect_disruptive_inframe_deletion	variants_effect_downstream_gene_variant	variants_effect_frameshift_variant	variants_effect_intron_variant	variants_effect_missense_variant	variants_effect_non_coding_transcript_exon_variant	variants_effect_splice_donor_variant	variants_effect_splice_region_variant	variants_effect_stop_gained	variants_effect_synonymous_variant	variants_effect_upstream_gene_variant
BF1	ENSGALG00000033932	ENSGALT00000066783	protein_coding	4	8	21	184	6	1	25	0	1	66	4	22	20	0	0	1	0	6	66
BF1	ENSGALG00000033932	ENSGALT00000073734	protein_coding	4	8	19	185	0	1	25	0	1	71	4	24	18	0	0	1	0	6	66
BF1	ENSGALG00000033932	ENSGALT00000089467	protein_coding	5	9	16	482	6	1	3	0	0	66	4	383	16	0	1	2	0	6	26
BF2	ENSGALG00000041380	ENSGALT00000079478	protein_coding	0	7	27	174	8	0	2	0	0	92	0	16	27	0	0	0	0	7	56
BG1	ENSGALG00000026396	ENSGALT00000045385	protein_coding	0	2	1	65	0	0	0	0	0	0	0	5	1	0	0	1	0	1	61
BG1	ENSGALG00000026396	ENSGALT00000077785	protein_coding	0	3	0	65	0	0	0	0	0	1	0	4	0	0	0	1	0	2	61
BG1	ENSGALG00000026396	ENSGALT00000090279	protein_coding	0	3	1	67	0	0	1	0	0	0	0	4	1	0	0	1	0	2	63
BLB1	ENSGALG00000000141	ENSGALT00000068635	protein_coding	9	1	14	84	0	0	0	1	0	26	7	2	13	0	0	0	2	1	56
BLB1	ENSGALG00000000141	ENSGALT00000070997	protein_coding	8	0	11	90	5	0	0	1	0	26	6	2	10	0	0	0	2	0	57
BLB2	ENSGALG00000030940	ENSGALT00000067879	protein_coding	2	3	14	118	1	0	0	0	0	54	2	3	14	0	0	1	0	2	61
BLEC1	ENSGALG00000028659	ENSGALT00000000183	protein_coding	0	2	0	147	6	0	3	0	0	66	0	4	0	0	0	0	0	2	68
BLEC2	ENSGALG00000000136	ENSGALT00000000188	protein_coding	0	2	23	77	2	0	0	0	0	30	0	18	23	0	0	4	0	0	29
BRD2	ENSGALG00000000156	ENSGALT00000000212	protein_coding	0	10	0	192	21	0	0	0	0	70	0	49	0	0	0	0	0	10	52
DMA	ENSGALG00000000158	ENSGALT00000000214	protein_coding	0	6	0	153	0	0	0	0	0	65	0	18	0	0	0	0	0	6	70
DMB1	ENSGALG00000000162	ENSGALT00000041213	protein_coding	0	12	4	173	0	3	6	0	0	92	0	16	4	0	0	1	0	9	59
DMB2	ENSGALG00000038393	ENSGALT00000076652	protein_coding	0	5	1	199	2	0	0	0	0	105	0	33	1	0	0	0	0	5	59
DMB2	ENSGALG00000038393	ENSGALT00000089265	protein_coding	0	5	2	198	2	0	1	0	1	105	0	22	1	0	0	0	0	5	68
TAP1	ENSGALG00000035075	ENSGALT00000047881	protein_coding	0	4	0	246	0	0	0	0	0	109	0	29	0	21	0	4	0	0	91
TAPBP	ENSGALG00000008022	ENSGALT00000000203	protein_coding	0	8	8	146	1	0	0	0	0	49	0	23	8	0	0	1	0	7	74
TAPBP	ENSGALG00000008022	ENSGALT00000044889	protein_coding	0	6	6	150	1	0	0	0	0	49	0	27	6	0	0	1	0	5	74
Red Line
GeneName	GeneId	TranscriptId	BioType	variants_impact_HIGH	variants_impact_LOW	variants_impact_MODERATE	variants_impact_MODIFIER	variants_effect_3_prime_UTR_variant	variants_effect_5_prime_UTR_premature_start_codon_gain_variant	variants_effect_5_prime_UTR_variant	variants_effect_conservative_inframe_deletion	variants_effect_conservative_inframe_insertion	variants_effect_disruptive_inframe_deletion	variants_effect_disruptive_inframe_insertion	variants_effect_downstream_gene_variant	variants_effect_frameshift_variant	variants_effect_intron_variant	variants_effect_missense_variant	variants_effect_non_coding_transcript_exon_variant	variants_effect_splice_acceptor_variant	variants_effect_splice_donor_variant	variants_effect_splice_region_variant	variants_effect_stop_gained	variants_effect_stop_lost	variants_effect_synonymous_variant	variants_effect_upstream_gene_variant
BF1	ENSGALG00000033932	ENSGALT00000066783	protein_coding	2	9	13	155	5	2	10	0	0	0	0	68	2	30	13	0	0	0	1	0	0	6	43
BF1	ENSGALG00000033932	ENSGALT00000073734	protein_coding	2	9	13	153	0	2	10	0	0	0	0	71	2	30	13	0	0	0	1	0	0	6	43
BF1	ENSGALG00000033932	ENSGALT00000089467	protein_coding	3	10	11	431	6	0	1	0	0	0	0	67	3	321	11	0	0	1	5	0	0	6	40
BF2	ENSGALG00000041380	ENSGALT00000079478	protein_coding	0	10	22	179	12	0	1	0	0	0	0	88	0	14	22	0	0	0	0	0	0	10	64
BG1	ENSGALG00000026396	ENSGALT00000045385	protein_coding	3	11	14	102	0	0	0	0	0	0	0	1	1	49	14	0	1	0	5	1	0	7	57
BG1	ENSGALG00000026396	ENSGALT00000077785	protein_coding	0	11	11	108	0	0	0	0	0	0	0	7	0	49	11	0	0	0	6	0	0	6	57
BG1	ENSGALG00000026396	ENSGALT00000090279	protein_coding	4	13	16	99	1	0	0	0	0	0	0	0	1	45	16	0	2	0	6	1	0	9	59
BLB1	ENSGALG00000000141	ENSGALT00000068635	protein_coding	3	1	12	112	0	0	0	0	1	0	0	41	3	5	11	0	0	0	0	0	0	1	66
BLB1	ENSGALG00000000141	ENSGALT00000070997	protein_coding	2	0	9	117	5	0	0	0	1	0	0	41	2	5	8	0	0	0	0	0	0	0	66
BLB2	ENSGALG00000030940	ENSGALT00000067879	protein_coding	1	4	18	120	1	0	0	0	1	1	0	54	1	2	16	0	0	0	1	0	0	3	64
BLEC1	ENSGALG00000028659	ENSGALT00000000183	protein_coding	0	3	2	146	0	1	6	0	0	0	0	65	0	15	2	0	0	0	0	0	0	2	60
BLEC2	ENSGALG00000000136	ENSGALT00000000188	protein_coding	0	2	19	116	1	0	0	0	0	0	0	54	0	21	19	0	0	0	4	0	0	0	42
BRD2	ENSGALG00000000156	ENSGALT00000000212	protein_coding	0	13	2	161	20	0	0	0	0	0	0	78	0	28	2	0	0	0	0	0	0	13	35
DMA	ENSGALG00000000158	ENSGALT00000000214	protein_coding	0	4	0	105	0	0	0	0	0	0	0	43	0	15	0	0	0	0	0	0	0	4	47
DMB1	ENSGALG00000000162	ENSGALT00000041213	protein_coding	0	3	3	117	0	0	3	0	0	0	0	57	0	12	3	0	0	0	0	0	0	3	45
DMB2	ENSGALG00000038393	ENSGALT00000076652	protein_coding	0	3	1	152	1	0	0	0	0	0	0	83	0	30	1	0	0	0	0	0	0	3	38
DMB2	ENSGALG00000038393	ENSGALT00000089265	protein_coding	0	4	3	149	1	0	0	0	0	0	0	83	0	21	3	0	0	0	0	0	0	4	44
TAP1	ENSGALG00000035075	ENSGALT00000047881	protein_coding	0	5	0	230	0	0	0	0	0	0	0	85	0	37	0	24	0	0	5	0	0	0	89
TAPBP	ENSGALG00000008022	ENSGALT00000000203	protein_coding	0	6	6	161	1	0	0	0	0	0	0	46	0	36	6	0	0	0	1	0	0	5	79
TAPBP	ENSGALG00000008022	ENSGALT00000044889	protein_coding	0	4	5	164	1	0	0	0	0	0	0	46	0	39	5	0	0	0	1	0	0	3	79
White Line
GeneName	GeneId	TranscriptId	BioType	variants_impact_HIGH	variants_impact_LOW	variants_impact_MODERATE	variants_impact_MODIFIER	variants_effect_3_prime_UTR_variant	variants_effect_5_prime_UTR_premature_start_codon_gain_variant	variants_effect_5_prime_UTR_variant	variants_effect_conservative_inframe_deletion	variants_effect_conservative_inframe_insertion	variants_effect_disruptive_inframe_deletion	variants_effect_disruptive_inframe_insertion	variants_effect_downstream_gene_variant	variants_effect_frameshift_variant	variants_effect_intron_variant	variants_effect_missense_variant	variants_effect_non_coding_transcript_exon_variant	variants_effect_splice_acceptor_variant	variants_effect_splice_donor_variant	variants_effect_splice_region_variant	variants_effect_stop_gained	variants_effect_stop_lost	variants_effect_synonymous_variant	variants_effect_upstream_gene_variant
BF1	ENSGALG00000033932	ENSGALT00000066783	protein_coding	2	9	13	155	5	2	10	0	0	0	0	68	2	30	13	0	0	0	1	0	0	6	43
BF1	ENSGALG00000033932	ENSGALT00000073734	protein_coding	2	9	13	153	0	2	10	0	0	0	0	71	2	30	13	0	0	0	1	0	0	6	43
BF1	ENSGALG00000033932	ENSGALT00000089467	protein_coding	3	10	11	431	6	0	1	0	0	0	0	67	3	321	11	0	0	1	5	0	0	6	40
BF2	ENSGALG00000041380	ENSGALT00000079478	protein_coding	0	10	22	179	12	0	1	0	0	0	0	88	0	14	22	0	0	0	0	0	0	10	64
BG1	ENSGALG00000026396	ENSGALT00000045385	protein_coding	3	11	14	102	0	0	0	0	0	0	0	1	1	49	14	0	1	0	5	1	0	7	57
BG1	ENSGALG00000026396	ENSGALT00000077785	protein_coding	0	11	11	108	0	0	0	0	0	0	0	7	0	49	11	0	0	0	6	0	0	6	57
BG1	ENSGALG00000026396	ENSGALT00000090279	protein_coding	4	13	16	99	1	0	0	0	0	0	0	0	1	45	16	0	2	0	6	1	0	9	59
BLB1	ENSGALG00000000141	ENSGALT00000068635	protein_coding	3	1	12	112	0	0	0	0	1	0	0	41	3	5	11	0	0	0	0	0	0	1	66
BLB1	ENSGALG00000000141	ENSGALT00000070997	protein_coding	2	0	9	117	5	0	0	0	1	0	0	41	2	5	8	0	0	0	0	0	0	0	66
BLB2	ENSGALG00000030940	ENSGALT00000067879	protein_coding	1	4	18	120	1	0	0	0	1	1	0	54	1	2	16	0	0	0	1	0	0	3	64
BLEC1	ENSGALG00000028659	ENSGALT00000000183	protein_coding	0	3	2	146	0	1	6	0	0	0	0	65	0	15	2	0	0	0	0	0	0	2	60
BLEC2	ENSGALG00000000136	ENSGALT00000000188	protein_coding	0	2	19	116	1	0	0	0	0	0	0	54	0	21	19	0	0	0	4	0	0	0	42
BRD2	ENSGALG00000000156	ENSGALT00000000212	protein_coding	0	13	2	161	20	0	0	0	0	0	0	78	0	28	2	0	0	0	0	0	0	13	35
DMA	ENSGALG00000000158	ENSGALT00000000214	protein_coding	0	4	0	105	0	0	0	0	0	0	0	43	0	15	0	0	0	0	0	0	0	4	47
DMB1	ENSGALG00000000162	ENSGALT00000041213	protein_coding	0	3	3	117	0	0	3	0	0	0	0	57	0	12	3	0	0	0	0	0	0	3	45
DMB2	ENSGALG00000038393	ENSGALT00000076652	protein_coding	0	3	1	152	1	0	0	0	0	0	0	83	0	30	1	0	0	0	0	0	0	3	38
DMB2	ENSGALG00000038393	ENSGALT00000089265	protein_coding	0	4	3	149	1	0	0	0	0	0	0	83	0	21	3	0	0	0	0	0	0	4	44
TAP1	ENSGALG00000035075	ENSGALT00000047881	protein_coding	0	5	0	230	0	0	0	0	0	0	0	85	0	37	0	24	0	0	5	0	0	0	89
TAPBP	ENSGALG00000008022	ENSGALT00000000203	protein_coding	0	6	6	161	1	0	0	0	0	0	0	46	0	36	6	0	0	0	1	0	0	5	79
TAPBP	ENSGALG00000008022	ENSGALT00000044889	protein_coding	0	4	5	164	1	0	0	0	0	0	0	46	0	39	5	0	0	0	1	0	0	3	79
Yellow Line
GeneName	GeneId	TranscriptId	BioType	variants_impact_HIGH	variants_impact_LOW	variants_impact_MODERATE	variants_impact_MODIFIER	variants_effect_3_prime_UTR_variant	variants_effect_5_prime_UTR_premature_start_codon_gain_variant	variants_effect_5_prime_UTR_variant	variants_effect_conservative_inframe_deletion	variants_effect_disruptive_inframe_insertion	variants_effect_downstream_gene_variant	variants_effect_frameshift_variant	variants_effect_intron_variant	variants_effect_missense_variant	variants_effect_non_coding_transcript_exon_variant	variants_effect_splice_donor_variant	variants_effect_splice_region_variant	variants_effect_stop_gained	variants_effect_stop_lost	variants_effect_synonymous_variant	variants_effect_upstream_gene_variant
BF1	ENSGALG00000033932	ENSGALT00000066783	protein_coding	0	5	13	147	2	3	17	0	0	58	0	14	13	0	0	0	0	0	2	56
BF1	ENSGALG00000033932	ENSGALT00000073734	protein_coding	0	5	12	147	0	3	17	0	0	59	0	15	12	0	0	0	0	0	2	56
BF1	ENSGALG00000033932	ENSGALT00000089467	protein_coding	1	3	12	445	2	0	1	0	0	58	0	360	12	0	1	1	0	0	2	26
BF2	ENSGALG00000041380	ENSGALT00000079478	protein_coding	0	5	18	162	7	0	1	0	0	92	0	10	18	0	0	0	0	0	5	52
BG1	ENSGALG00000026396	ENSGALT00000045385	protein_coding	0	3	3	62	0	0	0	0	0	0	0	6	3	0	0	2	0	0	1	58
BG1	ENSGALG00000026396	ENSGALT00000077785	protein_coding	0	4	2	62	0	0	0	0	0	1	0	5	2	0	0	2	0	0	2	58
BG1	ENSGALG00000026396	ENSGALT00000090279	protein_coding	0	4	3	64	0	0	1	0	0	0	0	5	3	0	0	2	0	0	2	60
BLB1	ENSGALG00000000141	ENSGALT00000068635	protein_coding	4	1	11	84	0	0	0	0	0	26	3	2	11	0	0	0	1	0	1	56
BLB1	ENSGALG00000000141	ENSGALT00000070997	protein_coding	3	0	8	90	5	0	0	0	0	26	2	2	8	0	0	0	1	0	0	57
BLB2	ENSGALG00000030940	ENSGALT00000067879	protein_coding	2	4	15	122	1	0	0	0	0	56	2	4	15	0	0	1	0	0	3	62
BLEC1	ENSGALG00000028659	ENSGALT00000000183	protein_coding	0	2	0	137	6	0	3	0	0	58	0	5	0	0	0	0	0	0	2	65
BLEC2	ENSGALG00000000136	ENSGALT00000000188	protein_coding	0	2	23	74	2	0	0	0	0	27	0	18	23	0	0	4	0	0	0	29
BRD2	ENSGALG00000000156	ENSGALT00000000212	protein_coding	0	9	0	208	24	0	0	0	0	74	0	48	0	0	0	0	0	0	9	62
DMA	ENSGALG00000000158	ENSGALT00000000214	protein_coding	0	8	0	149	0	1	1	0	0	55	0	21	0	0	0	0	0	0	7	72
DMB1	ENSGALG00000000162	ENSGALT00000041213	protein_coding	0	6	5	158	0	1	3	0	0	70	0	15	5	0	0	1	0	0	5	70
DMB2	ENSGALG00000038393	ENSGALT00000076652	protein_coding	0	5	1	150	1	0	0	0	0	60	0	30	1	0	0	0	0	0	5	59
DMB2	ENSGALG00000038393	ENSGALT00000089265	protein_coding	0	5	1	147	1	0	1	0	0	60	0	21	1	0	0	0	0	0	5	64
TAP1	ENSGALG00000035075	ENSGALT00000047881	protein_coding	0	4	0	205	0	0	0	0	0	67	0	29	0	21	0	4	0	0	0	92
TAPBP	ENSGALG00000008022	ENSGALT00000000203	protein_coding	0	8	7	147	1	0	0	0	0	42	0	24	7	0	0	1	0	0	7	81
TAPBP	ENSGALG00000008022	ENSGALT00000044889	protein_coding	0	6	6	150	1	0	0	0	0	42	0	27	6	0	0	1	0	0	5	81
Ogye breed
GeneName	GeneId	TranscriptId	BioType	variants_impact_HIGH	variants_impact_LOW	variants_impact_MODERATE	variants_impact_MODIFIER	variants_effect_3_prime_UTR_variant	variants_effect_5_prime_UTR_premature_start_codon_gain_variant	variants_effect_5_prime_UTR_variant	variants_effect_conservative_inframe_deletion	variants_effect_conservative_inframe_insertion	variants_effect_disruptive_inframe_insertion	variants_effect_downstream_gene_variant	variants_effect_frameshift_variant	variants_effect_intron_variant	variants_effect_missense_variant	variants_effect_non_coding_transcript_exon_variant	variants_effect_splice_region_variant	variants_effect_stop_gained	variants_effect_stop_lost	variants_effect_synonymous_variant	variants_effect_upstream_gene_variant
BF1	ENSGALG00000033932	ENSGALT00000066783	protein_coding	0	4	7	150	5	2	14	0	0	0	70	0	20	7	0	0	0	0	2	41
BF1	ENSGALG00000033932	ENSGALT00000073734	protein_coding	0	4	7	147	0	2	14	0	0	0	72	0	20	7	0	0	0	0	2	41
BF1	ENSGALG00000033932	ENSGALT00000089467	protein_coding	0	3	5	421	6	0	0	0	0	0	69	0	328	5	0	1	0	0	2	18
BF2	ENSGALG00000041380	ENSGALT00000079478	protein_coding	0	6	21	167	12	0	0	0	0	0	81	0	12	21	0	1	0	0	5	63
BG1	ENSGALG00000026396	ENSGALT00000045385	protein_coding	0	1	1	66	0	0	0	0	0	0	0	0	5	1	0	1	0	0	0	62
BG1	ENSGALG00000026396	ENSGALT00000077785	protein_coding	0	2	0	66	0	0	0	0	0	0	1	0	4	0	0	1	0	0	1	62
BG1	ENSGALG00000026396	ENSGALT00000090279	protein_coding	0	2	1	67	0	0	2	0	0	0	0	0	4	1	0	1	0	0	1	62
BLB1	ENSGALG00000000141	ENSGALT00000068635	protein_coding	4	1	15	96	2	0	0	0	1	0	17	3	7	14	0	1	1	0	0	71
BLB1	ENSGALG00000000141	ENSGALT00000070997	protein_coding	4	1	14	96	1	0	0	0	1	0	18	3	7	13	0	1	1	0	0	71
BLB2	ENSGALG00000030940	ENSGALT00000067879	protein_coding	0	4	19	127	0	0	0	0	0	0	53	0	5	19	0	1	0	0	3	70
BLEC1	ENSGALG00000028659	ENSGALT00000000183	protein_coding	0	1	0	150	9	0	0	0	0	0	75	0	3	0	0	0	0	0	1	63
BLEC2	ENSGALG00000000136	ENSGALT00000000188	protein_coding	0	2	23	68	2	0	0	0	0	0	30	0	17	23	0	4	0	0	0	21
BRD2	ENSGALG00000000156	ENSGALT00000000212	protein_coding	0	13	2	163	20	0	0	0	0	0	78	0	30	2	0	0	0	0	13	35
DMA	ENSGALG00000000158	ENSGALT00000000214	protein_coding	0	4	0	103	0	0	0	0	0	0	40	0	15	0	0	0	0	0	4	48
DMB1	ENSGALG00000000162	ENSGALT00000041213	protein_coding	0	2	3	113	0	0	3	0	0	0	53	0	12	3	0	0	0	0	2	45
DMB2	ENSGALG00000038393	ENSGALT00000076652	protein_coding	0	5	1	136	1	0	0	0	0	0	72	0	26	1	0	0	0	0	5	37
DMB2	ENSGALG00000038393	ENSGALT00000089265	protein_coding	0	6	3	133	1	0	0	0	0	0	72	0	17	3	0	0	0	0	6	43
TAP1	ENSGALG00000035075	ENSGALT00000047881	protein_coding	0	4	0	214	0	0	0	0	0	0	75	0	37	0	26	4	0	0	0	80
TAPBP	ENSGALG00000008022	ENSGALT00000000203	protein_coding	0	8	7	165	0	0	0	0	0	0	50	0	37	7	0	2	0	0	6	80
TAPBP	ENSGALG00000008022	ENSGALT00000044889	protein_coding	0	6	5	169	0	0	0	0	0	0	50	0	41	5	0	2	0	0	4	80
